# Supplementary material for: Anti-Leukemic Effects on a U937 Cell Line of Fresh and Steamed Chinese Kale Juice and Their Pro-Apoptotic Effects via a Caspase-Dependent Pathway
Source: Foods. 2023 Mar 30;12(7):1471. doi: 10.3390/foods12071471 (PMC10094306; doi:10.3390/foods12071471)
Supplement: Supplementary file 1 [file foods-12-01471-s001.zip]

Archive with 1 entries (1 files):
- foods-2222171-supplementary.pdf
